# Supplementary material for: Spatiotemporal pattern and coordination relationship between urban residential land price and land use intensity in 31 provinces and cities in China
Source: PLoS One. 2021 Jul 20;16(7):e0254846. doi: 10.1371/journal.pone.0254846 (PMC8291691; doi:10.1371/journal.pone.0254846)
Supplement: S2 Fig — The figure shows the spatial distribution of land use intensity across China in 2007, 2012 and 2016. (XLS) [file pone.0254846.s002.xls]

## Sheet: land use intensive
FID	NAME	2007	2012	2016
1	Heilongjiang	0.152653	0.193296	0.154541
2	Xinjiang Wei	0.191479	0.222559	0.187767
3	Shanxi	0.275682	0.331391	0.26431
4	Ningxia Hui	0.197878	0.187853	0.220516
5	Xizang	0.262351	0.22822	0.240279
6	Shandong	0.318928	0.349751	0.311822
7	Henan	0.278022	0.289525	0.304895
8	Jiangsu	0.449834	0.451306	0.44207
9	Anhui	0.287873	0.283778	0.315583
10	Hubei	0.318663	0.296472	0.326014
11	Zhejiang	0.483436	0.475346	0.481581
12	Jiangxi	0.301272	0.307655	0.298603
13	Hunan	0.358331	0.346102	0.35279
14	Yunnan	0.276759	0.316362	0.267136
15	Guizhou	0.309338	0.337998	0.301306
16	Fujian	0.432908	0.450745	0.417761
17	Guangxi Zhuang	0.261223	0.290599	0.262317
18	Guangdong	0.383536	0.360557	0.392678
19	Hainan	0.319666	0.376851	0.342094
20	Jilin	0.213153	0.237622	0.217249
21	Liaoning	0.267341	0.364508	0.188103
22	Tianjin	0.520326	0.555953	0.461032
23	Qinghai	0.283535	0.411527	0.271537
24	gansu	0.190983	0.209181	0.198013
25	Shaanxi	0.39292	0.454979	0.376711
26	Neimenggu	0.306654	0.34899	0.304203
27	chongqingshi	0.294868	0.329959	0.299002
28	Hebei	0.338064	0.386973	0.328349
29	Shanghai	0.755697	0.764457	0.762509
30	Beijing	0.630713	0.652099	0.592641
31	Sichuan	0.30708	0.342044	0.279932
