# Supplementary material for: Spatiotemporal pattern and coordination relationship between urban residential land price and land use intensity in 31 provinces and cities in China
Source: PLoS One. 2021 Jul 20;16(7):e0254846. doi: 10.1371/journal.pone.0254846 (PMC8291691; doi:10.1371/journal.pone.0254846)
Supplement: S3 Fig — The figure shows the coordination relationship between land price and land use intensity across China in 2007, 2012 and 2016. (XLS) [file pone.0254846.s003.xls]

## Sheet: land price data
FID	NAME	land price (yuan)
		2007	2012	2016
1	Beijing	9111	13587	58767
2	Tianjin	3736	5575	6972
3	Tangshan	1335	1790	2034
4	Qinhuangdao	1782	2385	2806
5	Zhangjiakou	758	978	1362
6	Langfang	3027	2627	3527
7	Shijiazhuang	1319	2120	4180
8	Handan	1303	1541	2654
9	Baoding	1616	2149	5401
10	Taiyuan	1137	1485	3188
11	Datong	1918	2841	2841
12	Huhehaote	779	1273	3615
13	Baotou	790	969	2221
14	Shenyang	2026	2458	3004
15	Dalian	1831	2605	3331
16	Anshan	776	884	974
17	Fushun	1120	1216	1181
18	Benxi	937	1028	1053
19	Jinzhou	650	809	2285
20	Fuxin	850	1152	999
21	Dandong	1316	1518	1738
22	Changchun	1873	2510	2827
23	Jilin	1125	1187	1220
24	Haerbin	2275	2501	2544
25	Jixi	509	702	669
26	Hegang	299	425	403
27	Yichun	181	234	242
28	Jiamusi	404	508	573
29	Mudanjiang	627	653	672
30	Qiqiha'er	473	644	688
31	Daqing	857	1009	1037
32	Shanghai	13548	23813	46083
33	Nanjing	7944	8530	12504
34	Wuxi	4215	4704	5119
35	Xuzhou	2766	3155	3247
36	Changzhou	2714	3013	3099
37	Suzhou	2476	2738	3352
38	Nantong	2867	3119	3024
39	Yangzhou	1475	1741	1782
40	Hangzhou	19580	15109	18828
41	Ningbo	5554	8121	13808
42	Wenzhou	10439	9747	10653
43	Jiaxing	1146	1367	1686
44	Huzhou	1502	2433	2453
45	Hefei	2763	3410	5188
46	Wuhu	2702	2644	2840
47	Bangbu	961	1323	1378
48	Huainan	1103	1271	1296
49	Huaibei	619	1931	1982
50	Fuzhou	4252	10429	13233
51	Xiamen	18852	17345	28175
52	Quanzhou	4676	5651	6161
53	Nanchang	2364	2540	5565
54	Jiujiang	16642	2482	2838
55	Jinan	2909	3619	4555
56	Qingdao	3371	4257	6850
57	Zibo	767	1365	1542
58	Zaozhuang	931	1225	1550
59	Yantai	3241	4095	4327
60	Weifang	996	1467	1791
61	Jining	1011	1241	1351
62	Tai'an	1444	2191	2813
63	Linyi	961	1008	2047
64	Zhengzhou	2182	3187	4580
65	Kaifeng	1039	1406	1811
66	Luoyang	1137	1650	3021
67	Pingdingshan	821	1244	1797
68	Anyang	695	903	1271
69	Xinxiang	1190	1634	2110
70	Jiaozuo	641	847	955
71	Wuhan	2346	3423	7029
72	Huangshi	417	627	2471
73	Yichang	732	1132	1537
74	Xiangfan	691	960	3599
75	Jingmen	854	1620	1835
76	Hengyang	612	794	1134
77	Changsha	1800	2502	4776
78	Zhuzhou	958	1272	2524
79	Xiangtan	972	1300	1857
80	Yueyang	902	1303	1835
81	Shenzhen	15959	26904	46400
82	Guangzhou	4546	18167	32837
83	Foshan	2787	3386	5929
84	Dongwan	3258	4778	6515
85	Zhuhai	4937	5880	8693
86	Zhongshan	1009	1394	1981
87	Zhanjiang	1141	1553	1838
88	Shantou	2377	3230	3804
89	Nanning	1245	1804	5632
90	Liuzhou	1087	2656	2795
91	Beihai	1570	1963	2115
92	Haikou	1139	3381	4251
93	Chengdu	7530	7206	7983
94	Chongqing	2418	3264	4273
95	Nanchong	1196	2022	2307
96	Yibin	1531	2168	2363
97	Guiyang	3745	4437	3893
98	Kunming	2778	6766	7065
99	Lhasa	555	1599	2360
100	Xi'an	2671	3708	5585
101	Lanzhou	1622	2692	7798
102	Xining	565	1368	1473
103	Yinchuan	1149	1605	1812
104	Wulumuqi	2404	2863	3425
105	Liaoyang	953	1031	983

## Sheet: land use intensive
FID	NAME	2007	2012	2016
1	Heilongjiang	0.152653	0.193296	0.154541
2	Xinjiang Wei	0.191479	0.222559	0.187767
3	Shanxi	0.275682	0.331391	0.26431
4	Ningxia Hui	0.197878	0.187853	0.220516
5	Xizang	0.262351	0.22822	0.240279
6	Shandong	0.318928	0.349751	0.311822
7	Henan	0.278022	0.289525	0.304895
8	Jiangsu	0.449834	0.451306	0.44207
9	Anhui	0.287873	0.283778	0.315583
10	Hubei	0.318663	0.296472	0.326014
11	Zhejiang	0.483436	0.475346	0.481581
12	Jiangxi	0.301272	0.307655	0.298603
13	Hunan	0.358331	0.346102	0.35279
14	Yunnan	0.276759	0.316362	0.267136
15	Guizhou	0.309338	0.337998	0.301306
16	Fujian	0.432908	0.450745	0.417761
17	Guangxi Zhuang	0.261223	0.290599	0.262317
18	Guangdong	0.383536	0.360557	0.392678
19	Hainan	0.319666	0.376851	0.342094
20	Jilin	0.213153	0.237622	0.217249
21	Liaoning	0.267341	0.364508	0.188103
22	Tianjin	0.520326	0.555953	0.461032
23	Qinghai	0.283535	0.411527	0.271537
24	gansu	0.190983	0.209181	0.198013
25	Shaanxi	0.39292	0.454979	0.376711
26	Neimenggu	0.306654	0.34899	0.304203
27	chongqingshi	0.294868	0.329959	0.299002
28	Hebei	0.338064	0.386973	0.328349
29	Shanghai	0.755697	0.764457	0.762509
30	Beijing	0.630713	0.652099	0.592641
31	Sichuan	0.30708	0.342044	0.279932
